# Supplementary material for: Relationship between tongue pressure and dysphagia diet in patients with acute stroke
Source: PLoS One. 2021 Jun 4;16(6):e0252837. doi: 10.1371/journal.pone.0252837 (PMC8177488; doi:10.1371/journal.pone.0252837)
Supplement: S1 Data — (XLSX) [file pone.0252837.s001.xlsx]

## Sheet: Sheet1
Age	Sex	body mass index	stroke subtypes	Hypertension	Diabetes Mellitus	Dyslipidemia	Atrial fibrillation	NIHSS score	FILS	diet form	Tongue pressure
	male=M, female=F	kg/m2	atherothrombotic brain infarction=1, cardiogenic embolism infarction=2, lacunar infarction=3, other infraction=4, intracerebral hemorrhage=5	Yes=1, No=0	Yes=1, No=0	Yes=1, No=0	Yes=1, No=0				kPa
58	M	27.9	3	0	1	1	0	1	10	5	46.9
80	M	23.4	2	1	0	0	1	28	7	3	12.6
72	M	28.5	1	1	0	1	0	5	10	5	34
85	F	26.4	1	1	1	1	0	5	7	3	12.1
81	M	24.5	4	1	1	1	0	0	7	3	12.1
69	M	20.8	4	1	0	1	0	6	10	5	28.9
72	M	23.7	3	1	1	0	0	1	10	5	35.4
62	M	21.8	5	1	0	0	0	21	9	4	22.2
55	M	21.7	1	1	0	1	0	0	10	5	38.1
89	F	19	4	1	0	0	0	3	9	5	20.8
79	M	26.2	2	1	1	1	1	7	9	5	19
83	F	29	4	1	1	1	0	6	7	2	12.8
53	M	26.2	1	0	1	1	0	2	10	5	24.5
75	M	21.9	5	1	1	1	0	3	10	5	25
82	F	16.4	2	1	0	0	1	3	8	4	16.6
87	M	18.3	4	1	0	0	1	11	6	2	5
89	F	13.3	3	1	0	0	0	27	1	0	1
67	M	22.4	2	1	0	1	1	0	10	5	49.1
82	F	15.4	2	1	1	0	1	8	8	3	14.9
71	M	22	4	0	0	0	0	8	8	5	16.1
59	M	30	1	1	1	1	0	2	9	5	22.5
57	M	32.9	4	1	1	1	0	3	8	5	42.6
84	M	32.2	5	1	1	0	0	20	3	1	9.6
73	F	22.6	1	1	1	1	0	4	9	5	23.2
59	M	25.5	1	1	0	1	0	1	10	5	45.3
68	F	20.1	3	0	0	1	0	1	10	5	26.2
84	F	22.2	3	1	0	0	0	8	4	1	2.8
83	M	30.8	1	0	0	1	0	2	9	5	20.4
85	F	14.3	4	0	0	0	0	8	9	5	26.4
74	M	25.5	1	1	0	1	0	2	10	5	36.9
74	M	20.5	4	1	0	0	0	4	5	3	8.2
85	F	22.6	1	1	0	0	0	3	8	5	25.2
98	F	20.6	2	0	0	0	1	36	1	0	0
56	M	21	4	0	0	0	0	2	10	5	37.6
57	F	24.2	3	1	0	1	0	6	10	5	13.4
88	F	16.3	2	1	0	0	1	9	8	4	14.4
91	F	26.2	3	1	0	0	0	4	7	3	13.8
68	F	28.9	4	1	1	0	0	1	10	5	45.7
74	F	22.6	4	0	0	1	0	1	9	5	25.1
86	F	16.1	4	1	0	1	0	2	6	2	10.2
53	M	25.4	4	1	0	0	0	2	10	5	53.1
70	F	21.8	5	1	0	0	0	4	10	5	23.8
57	M	26.1	1	1	1	1	0	0	10	5	40.3
69	M	25.6	3	1	0	1	0	2	10	5	32.1
69	F	21.6	4	1	0	1	0	0	10	5	33.5
66	M	25.3	3	1	1	0	0	2	10	5	36.2
65	F	23.2	4	0	0	0	0	0	10	5	21.6
86	F	20.3	5	1	0	0	0	14	1	0	0
68	M	27.2	4	1	0	0	0	7	10	5	34.7
65	F	21.1	1	0	1	0	0	0	10	5	41
75	M	19.3	3	0	1	1	1	1	10	5	28
82	M	17.5	2	1	0	0	1	0	10	5	22.7
74	M	22.2	2	1	1	0	1	7	9	5	50.7
79	F	25.5	1	1	1	1	0	2	10	5	37.1
87	F	19.8	4	0	0	0	0	3	10	5	22.1
61	F	19.9	5	1	0	0	0	8	9	2	10.7
84	F	19.7	1	1	0	0	0	18	8	5	17.3
81	M	21.8	3	1	0	0	0	3	4	1	3.9
65	M	20.2	3	0	0	0	0	1	10	5	43.9
70	M	19.2	5	1	0	0	0	4	9	3	21.8
82	F	17.4	5	1	0	0	0	0	10	5	21.4
82	M	20.8	1	1	0	0	0	17	8	4	13.5
80	F	17.7	4	1	0	1	0	2	6	1	16.5
81	F	18.5	2	0	0	0	1	18	1	0	1.3
94	F	15.9	2	1	0	0	1	19	7	3	2.6
85	F	23.5	4	1	0	0	0	24	1	0	0
67	M	25	5	1	0	0	0	3	9	5	23.6
97	F	20.6	5	1	0	0	0	10	8	3	10.6
80	F	20.3	4	0	0	0	0	13	3	0	0
78	F	22.3	3	1	1	1	0	10	8	4	13.9
53	M	25.7	1	0	0	0	0	2	10	5	26.1
74	M	23.2	1	1	0	1	0	6	9	5	31.2
67	M	23.3	4	0	1	0	0	11	1	0	0
85	F	24.3	5	1	0	0	0	27	1	0	0.8
78	F	24.4	4	1	0	0	0	27	1	0	3.6
72	F	26	4	1	0	1	0	5	10	4	14.1
85	F	18.2	5	1	0	0	0	13	9	5	29.3
86	F	18.7	2	0	0	0	1	9	7	2	14.6
91	F	18.6	5	1	0	0	0	23	1	0	1.3
59	M	25.1	1	1	0	0	0	1	9	5	27.3
